# Supplementary material for: Effectiveness of Vestibular Rehabilitation after Concussion: A Systematic Review of Randomised Controlled Trial
Source: Healthcare (Basel). 2022 Dec 28;11(1):90. doi: 10.3390/healthcare11010090 (PMC9819464; doi:10.3390/healthcare11010090)
Supplement: Supplementary file 1 [file healthcare-11-00090-s001.zip]

Archive with 1 entries (1 files):
- healthcare-2135197-supplementary.pdf
